# Supplementary material for: The Effect of the Ketogenic Diet on Adiponectin, Omentin and Vaspin in Children with Drug-Resistant Epilepsy
Source: Nutrients. 2022 Jan 22;14(3):479. doi: 10.3390/nu14030479 (PMC8839826; doi:10.3390/nu14030479)
Supplement: Supplementary file 1 [file nutrients-14-00479-s001.zip]

Archive with 1 entries (1 files):
- nutrients-1546464-supplementary.pdf
